# Supplementary material for: Effects of Resistant Starch on Metabolic Markers and Gut Microbiota in Women with Metabolic Syndrome Risk Factors: A Randomized, Double-Blind, Pilot Study
Source: Nutrients. 2025 Nov 21;17(23):3652. doi: 10.3390/nu17233652 (PMC12693806; doi:10.3390/nu17233652)
Supplement: Supplementary file 1 [file nutrients-17-03652-s001.zip]

Archive with 1 entries (1 files):
- nutrients-3988463-supplementary.pdf
